# Supplementary material for: Exploring the Binding Mechanism of ADGRG2 Through Metadynamics and Biochemical Analysis
Source: Int J Mol Sci. 2024 Dec 28;26(1):167. doi: 10.3390/ijms26010167 (PMC11719512; doi:10.3390/ijms26010167)
Supplement: Supplementary file 1 [file ijms-26-00167-s001.zip]

Archive with 1 entries (1 files):
- ijms-3362958-supplementary.pdf
